# Supplementary material for: De Novo Transcriptome Analysis of the Venom of Latrodectus geometricus with the Discovery of an Insect-Selective Na Channel Modulator
Source: Molecules. 2021 Dec 22;27(1):47. doi: 10.3390/molecules27010047 (PMC8746590; doi:10.3390/molecules27010047)
Supplement: Supplementary file 1 [file molecules-27-00047-s001.zip]

Archive with 2 entries (2 files):
- Supplementary materials .pdf
- Supplementary materials File S1.zip
